# Supplementary material for: Primula daguanensis (Primulaceae), a new species from Yunnan, China
Source: PhytoKeys. 2026 Feb 3;270:223–33. doi: 10.3897/phytokeys.270.171019 (PMC12892130; doi:10.3897/phytokeys.270.171019)
Supplement: XML Treatment for Primula daguanensis [file phytokeys.270.171019-treatment1.xml]

<!DOCTYPE tp:taxon-treatment
  PUBLIC "-//TaxonX//DTD Taxonomic Treatment Publishing DTD v0 20100105//EN" "tax-treatment-NSO.dtd">
<tp:taxon-treatment xmlns:tp="http://www.plazi.org/taxpub"><tp:treatment-meta><kwd-group><label>Taxon classification</label><kwd>
                <named-content content-type="kingdom">Plantae</named-content>
              </kwd><kwd>
                <named-content content-type="order">Ericales</named-content>
              </kwd><kwd>
                <named-content content-type="family">Primulaceae</named-content>
              </kwd></kwd-group><mixed-citation publication-type="journal"><person-group><name><surname>Ru</surname><given-names>Jian</given-names></name><name><surname>Cheng</surname><given-names>Xin-Yu</given-names></name><name><surname>Xu</surname><given-names>Bo</given-names></name><name><surname>Guo</surname><given-names>Lian-Jin</given-names></name><name><surname>Ju</surname><given-names>Wen-Bin</given-names></name></person-group><article-title><italic><tp:taxon-name><tp:taxon-name-part taxon-name-part-type="genus" reg="Primula">Primula</tp:taxon-name-part> <tp:taxon-name-part taxon-name-part-type="species" reg="daguanensis">daguanensis</tp:taxon-name-part></tp:taxon-name></italic> (<tp:taxon-name><tp:taxon-name-part taxon-name-part-type="family" reg="Primulaceae">Primulaceae</tp:taxon-name-part></tp:taxon-name>), a new species from Yunnan, China</article-title><source>PhytoKeys</source><day>03</day><month>02</month><year>2026</year><volume>270</volume><fpage>223</fpage><lpage>233</lpage><pub-id pub-id-type="doi">10.3897/phytokeys.270.171019</pub-id></mixed-citation></tp:treatment-meta><tp:nomenclature><tp:taxon-name><object-id xmlns:xlink="http://www.w3.org/1999/xlink" content-type="arpha" xlink:type="simple">6EB2F5A9-ADCD-5035-855C-344A38F57457</object-id>
                    		<tp:taxon-name-part taxon-name-part-type="genus" reg="Primula">Primula</tp:taxon-name-part> <tp:taxon-name-part taxon-name-part-type="species" reg="daguanensis">daguanensis</tp:taxon-name-part>
                    	
                    		<object-id xmlns:xlink="http://www.w3.org/1999/xlink" content-type="ipni" xlink:type="simple">urn:lsid:ipni.org:names:77376395-1</object-id>
                    	</tp:taxon-name><tp:taxon-authority>W.B.Ju, B.Xu &amp; J.Ru</tp:taxon-authority><tp:taxon-status xmlns:xlink="http://www.w3.org/1999/xlink" xlink:type="simple">sp. nov.</tp:taxon-status><xref ref-type="fig" rid="F4">Figs 4</xref><xref ref-type="fig" rid="F5">, 5</xref></tp:nomenclature><tp:treatment-sec sec-type="Type"><title>Type.</title><p>China • Yunnan: Daguan County, growing on limestone cliff with running water (Fig. <xref ref-type="fig" rid="F2">2</xref>). <named-content xmlns:xlink="http://www.w3.org/1999/xlink" content-type="dwc:verbatimCoordinates" xlink:type="simple">27°43'48.57"N, 103°53'01.21"E</named-content>, elevation ca. 1136 m, 30 March 2025, <italic>W.B.Ju J01397</italic> (holotype: CDBI! Barcode number: CDBI0298288; isotypes: KUN!, PE!)</p><fig id="F2" position="float" orientation="portrait"><object-id xmlns:xlink="http://www.w3.org/1999/xlink" content-type="doi" xlink:type="simple">10.3897/phytokeys.270.171019.figure2</object-id><object-id xmlns:xlink="http://www.w3.org/1999/xlink" content-type="arpha" xlink:type="simple">71A1ACC6-FF94-5E8D-8762-DEDD3AAF924B</object-id><label>Figure 2.</label><caption><p>Habitat of <italic><tp:taxon-name><tp:taxon-name-part taxon-name-part-type="genus" reg="Primula">Primula</tp:taxon-name-part> <tp:taxon-name-part taxon-name-part-type="species" reg="daguanensis">daguanensis</tp:taxon-name-part></tp:taxon-name></italic> sp. nov. (<bold>A–D</bold>). Photographed by W.B.Ju.</p></caption><graphic xmlns:xlink="http://www.w3.org/1999/xlink" xlink:href="phytokeys-270-223_article-171019__-g002.jpg" id="oo_1526819.jpg" position="float" orientation="portrait" xlink:type="simple"><uri content-type="original_file" xlink:type="simple">https://binary.pensoft.net/fig/1526819</uri></graphic></fig></tp:treatment-sec><tp:treatment-sec sec-type="Diagnosis"><title>Diagnosis.</title><p><italic><tp:taxon-name><tp:taxon-name-part taxon-name-part-type="genus" reg="Primula">Primula</tp:taxon-name-part> <tp:taxon-name-part taxon-name-part-type="species" reg="daguanensis">daguanensis</tp:taxon-name-part></tp:taxon-name></italic> is morphologically similar to <italic><tp:taxon-name><tp:taxon-name-part taxon-name-part-type="genus" reg="Primula">P.</tp:taxon-name-part> <tp:taxon-name-part taxon-name-part-type="species" reg="epilosa">epilosa</tp:taxon-name-part></tp:taxon-name></italic>, <italic><tp:taxon-name><tp:taxon-name-part taxon-name-part-type="genus" reg="Primula">P.</tp:taxon-name-part> <tp:taxon-name-part taxon-name-part-type="species" reg="tridentifera">tridentifera</tp:taxon-name-part></tp:taxon-name></italic>, and <italic><tp:taxon-name><tp:taxon-name-part taxon-name-part-type="genus" reg="Primula">P.</tp:taxon-name-part> <tp:taxon-name-part taxon-name-part-type="species" reg="bergenioides">bergenioides</tp:taxon-name-part></tp:taxon-name></italic> in having a stout rhizome, membranous bud scales persistent at thesis, and a similar leaf outline (Fig. <xref ref-type="fig" rid="F3">3</xref>), but differs by a combination of characters: leaves efarinose, with undulate-dentate margins; adaxial surface smooth; abaxial reticulate veins inconspicuous; lateral veins 5–7 pairs; petiole 1.0–4.5 cm long; calyx parted to one-third of its length, with broadly triangular lobes; corolla bears an annulus, with lobes truncate at apex and dentate.</p><fig id="F3" position="float" orientation="portrait"><object-id xmlns:xlink="http://www.w3.org/1999/xlink" content-type="doi" xlink:type="simple">10.3897/phytokeys.270.171019.figure3</object-id><object-id xmlns:xlink="http://www.w3.org/1999/xlink" content-type="arpha" xlink:type="simple">CBBDAECB-0A6E-5AAA-BD1C-D40EC1DC7DED</object-id><label>Figure 3.</label><caption><p><italic><tp:taxon-name><tp:taxon-name-part taxon-name-part-type="genus" reg="Primula">Primula</tp:taxon-name-part> <tp:taxon-name-part taxon-name-part-type="species" reg="daguanensis">daguanensis</tp:taxon-name-part></tp:taxon-name></italic> and three allied species. <bold>A</bold>. <italic><tp:taxon-name><tp:taxon-name-part taxon-name-part-type="genus" reg="Primula">P.</tp:taxon-name-part> <tp:taxon-name-part taxon-name-part-type="species" reg="daguanensis">daguanensis</tp:taxon-name-part></tp:taxon-name></italic>. <bold>B</bold>. <italic><tp:taxon-name><tp:taxon-name-part taxon-name-part-type="genus" reg="Primula">P.</tp:taxon-name-part> <tp:taxon-name-part taxon-name-part-type="species" reg="epilosa">epilosa</tp:taxon-name-part></tp:taxon-name></italic>. <bold>C</bold>. <italic><tp:taxon-name><tp:taxon-name-part taxon-name-part-type="genus" reg="Primula">P.</tp:taxon-name-part> <tp:taxon-name-part taxon-name-part-type="species" reg="bergenioides">bergenioides</tp:taxon-name-part></tp:taxon-name></italic>. <bold>D</bold>. <italic><tp:taxon-name><tp:taxon-name-part taxon-name-part-type="genus" reg="Primula">P.</tp:taxon-name-part> <tp:taxon-name-part taxon-name-part-type="species" reg="tridentifera">tridentifera</tp:taxon-name-part></tp:taxon-name></italic>. Photographed by W.B.Ju.</p></caption><graphic xmlns:xlink="http://www.w3.org/1999/xlink" xlink:href="phytokeys-270-223_article-171019__-g003.jpg" id="oo_1526820.jpg" position="float" orientation="portrait" xlink:type="simple"><uri content-type="original_file" xlink:type="simple">https://binary.pensoft.net/fig/1526820</uri></graphic></fig></tp:treatment-sec><tp:treatment-sec sec-type="Description"><title>Description.</title><p>Perennial herb, rhizome short and stout, with numerous fibrous roots. Membranous scales present at the base of leaves, oblong, 1.5–2.5 cm long, with glandular hairs along the margin and a foliaceous apex with dentate margins. Young leaves are not yet fully expanded at anthesis. Leaf blades obovate to oblanceolate, 4.5–8.8 cm long, 3.0–4.5 cm wide, base gradually attenuate and cuneate, decurrent into a winged petiole 1.0–4.5 cm long; margins undulate-dentate. Leaves coriaceous, efarinose, adaxially smooth; abaxially with glandular hairs along the veins and inconspicuous reticulate venation. Midrib relatively broad, flat adaxially and raised abaxially; lateral veins 5–7 pairs. Scapes 7–12 cm tall, glandular-pubescent; umbel with (2) 4–7 flowers; bracts ovate-triangular, apex gradually acuminate, ca. 4 mm long, margins with glandular hairs. Pedicels ca. 1.8 cm long, glandular-pubescent. Flowers heterostylous. Calyx campanulate, ca. 0.8 cm long, glandular-pubescent, parted to one-third of its length; lobes broadly triangular, apex acute. Corolla purplish-red, ca. 2.3 cm in diameter; with an annulus at the throat; lobes obovate, ca. 7.5 mm wide, apex truncate with dentate. Pin flowers: corolla tube ca. 11 mm long; stamens inserted ca. 6 mm above the base of the tube; style ca. 8 mm long, slightly exceeding the corolla tube. Thrum flowers: corolla tube ca. 14 mm long; stamens inserted ca. 11 mm above the base of the tube; style ca. 4 mm long.</p><fig id="F4" position="float" orientation="portrait"><object-id xmlns:xlink="http://www.w3.org/1999/xlink" content-type="doi" xlink:type="simple">10.3897/phytokeys.270.171019.figure4</object-id><object-id xmlns:xlink="http://www.w3.org/1999/xlink" content-type="arpha" xlink:type="simple">8368C1CC-78F3-5170-8BFD-0BC26A09888B</object-id><label>Figure 4.</label><caption><p><italic><tp:taxon-name><tp:taxon-name-part taxon-name-part-type="genus" reg="Primula">Primula</tp:taxon-name-part> <tp:taxon-name-part taxon-name-part-type="species" reg="daguanensis">daguanensis</tp:taxon-name-part></tp:taxon-name></italic> sp. nov. <bold>A</bold>. Plant. <bold>B</bold>. Rhizome. <bold>C, D</bold>. Scales. <bold>E</bold>. Leaves. <bold>F</bold>. Abaxial leaf surface showing glandular hairs on the midrib. <bold>G</bold>. Bract. <bold>H</bold>. Pin flowers. <bold>I</bold>. Thrum flower. Photographed by W.B.Ju.</p></caption><graphic xmlns:xlink="http://www.w3.org/1999/xlink" xlink:href="phytokeys-270-223_article-171019__-g004.jpg" id="oo_1526821.jpg" position="float" orientation="portrait" xlink:type="simple"><uri content-type="original_file" xlink:type="simple">https://binary.pensoft.net/fig/1526821</uri></graphic></fig><fig id="F5" position="float" orientation="portrait"><object-id xmlns:xlink="http://www.w3.org/1999/xlink" content-type="doi" xlink:type="simple">10.3897/phytokeys.270.171019.figure5</object-id><object-id xmlns:xlink="http://www.w3.org/1999/xlink" content-type="arpha" xlink:type="simple">7B9B3A16-90DE-512E-AC44-EC38BD023B9C</object-id><label>Figure 5.</label><caption><p><italic><tp:taxon-name><tp:taxon-name-part taxon-name-part-type="genus" reg="Primula">Primula</tp:taxon-name-part> <tp:taxon-name-part taxon-name-part-type="species" reg="daguanensis">daguanensis</tp:taxon-name-part></tp:taxon-name></italic> sp. nov. <bold>A</bold>. Plant. <bold>B</bold>. Scales. <bold>C</bold>. Leaves. <bold>D</bold>. Bract. <bold>E</bold>. Top view of the flower. <bold>F</bold>. Pin flowers (left) and thrum flower (right). <bold>G</bold>. Calyx of thrum flower. Drawn by Dr. Zhen-long Liang.</p></caption><graphic xmlns:xlink="http://www.w3.org/1999/xlink" xlink:href="phytokeys-270-223_article-171019__-g005.jpg" id="oo_1526822.jpg" position="float" orientation="portrait" xlink:type="simple"><uri content-type="original_file" xlink:type="simple">https://binary.pensoft.net/fig/1526822</uri></graphic></fig></tp:treatment-sec><tp:treatment-sec sec-type="Etymology"><title>Etymology.</title><p>The specific epithet refers to Daguan County, Yunnan Province, where the new species was discovered and collected.</p></tp:treatment-sec><tp:treatment-sec sec-type="Vernacular name"><title>Vernacular name.</title><p>Simplified Chinese: 大关报春; Chinese pinyin: Dà guān bào chūn.</p></tp:treatment-sec><tp:treatment-sec sec-type="Phenology"><title>Phenology.</title><p>Flowering in March; fruiting from April to May.</p></tp:treatment-sec><tp:treatment-sec sec-type="Distribution and habitat"><title>Distribution and habitat.</title><p><italic><tp:taxon-name><tp:taxon-name-part taxon-name-part-type="genus" reg="Primula">Primula</tp:taxon-name-part> <tp:taxon-name-part taxon-name-part-type="species" reg="daguanensis">daguanensis</tp:taxon-name-part></tp:taxon-name></italic> is currently known only from the collection locality, Cuihua Town, Daguan County, Yunnan Province, where it grows on limestone cliffs with running water at an elevation of 1136 m (Fig. <xref ref-type="fig" rid="F2">2</xref>).</p></tp:treatment-sec><tp:treatment-sec sec-type="Preliminary conservation assessment"><title>Preliminary conservation assessment.</title><p>Based on current botanical fieldwork, <italic><tp:taxon-name><tp:taxon-name-part taxon-name-part-type="genus" reg="Primula">Primula</tp:taxon-name-part> <tp:taxon-name-part taxon-name-part-type="species" reg="daguanensis">daguanensis</tp:taxon-name-part></tp:taxon-name></italic> is known only from Cuihua Town, Daguan County, Yunnan Province, and exhibits a highly restricted distribution range. According to the IUCN Red List Categories and Criteria (<xref ref-type="bibr" rid="B7">IUCN Standards and Petitions Committee 2024</xref>), it is provisionally assessed as Data Deficient (<abbrev xmlns:xlink="http://www.w3.org/1999/xlink" xlink:title="Data Deficient" xlink:type="simple">DD</abbrev>) due to insufficient data. Further botanical surveys in adjacent areas are required to better evaluate its distribution and conservation status.</p></tp:treatment-sec><ref-list><ref id="B7"><mixed-citation xmlns:xlink="http://www.w3.org/1999/xlink" xlink:type="simple">IUCN Standards and Petitions Committee (2024) Guidelines for Using the IUCN Red List Categories and Criteria.</mixed-citation></ref></ref-list></tp:taxon-treatment>
