# Supplementary material for: Primula daguanensis (Primulaceae), a new species from Yunnan, China
Source: PhytoKeys. 2026 Feb 3;270:223–33. doi: 10.3897/phytokeys.270.171019 (PMC12892130; doi:10.3897/phytokeys.270.171019)
Supplement: Supplementary material 1 — Taxa used in the phylogenetic analyses and their GenBank accession numbers [file phytokeys-270-223_article-171019__-s001.xlsx]

## Sheet: Sheet1
Supplementary Table 1. Taxa used in the phylogenetic analyses and their GenBank accession numbers.
Species	Accession number
Primula algida	MT923508
Primula amethystina	KM198439
Primula anisodora	KP638569
Primula barbicalyx	KM198405
Primula blattariformis	KM198418
Primula boreiocalliantha	KM198379
Primula calliantha	KM198441
Primula celsiiformis	KM198363
Primula chapaensis	KM198409
Primula chionantha	KM198438
Primula dongchuanensis	MN181435
Primula duclouxii	KM198444
Primula faberi	KM198433
Primula farinosa	EF218172
Primula fasciculata	EF218248
Primula geraniifolia	KM198395
Primula helodoxa	KM198393
Primula involucrata	EF218246
Primula kweichouensis	KM198450
Primula latisecta	KM198366
Primula longiscapa	EF218169
Primula malacoides	KM198392
Primula malvacea	KM198426
Primula mollis	KM198428
Primula moupinensis	KM198422
Primula nutans	EF218245
Primula obconica	KM198357
Primula oreodoxa	KM198414
Primula ovalifolia	KM198410
Primula palmata	KM198427
Primula partschiana	KM198431
Primula rubifolia	KM198372
Primula rugosa	KM198402
Primula saturata	KM198412
Primula septemloba	KM198434
Primula serratifolia	KM198378
Primula sertulum	KM198361
Primula sikkimensis	KM198425
Primula sinensis	KM198430
Primula smithiana	KM198396
Primula wangii	KM198407
Primula yunnanensis	KM198436
Androsace maxima	MT881220
Lysimachia chapaensis	OR906651
